# Supplementary material for: A new basal hadrosaurid (Dinosauria: Ornithischia) from the latest Cretaceous Kita-ama Formation in Japan implies the origin of hadrosaurids
Source: Sci Rep. 2021 Apr 27;11:8547. doi: 10.1038/s41598-021-87719-5 (PMC8076177; doi:10.1038/s41598-021-87719-5)
Supplement: Supplementary file 2 — Supplementary Information 2. [file 41598_2021_87719_MOESM2_ESM.xlsx]

## Sheet: Table S1
	ML	MH	SpW	ADW	DL
Dentary	535	114.53	81.26	45.89	99.18
Vertebrae	TH	PdL	PPL	CL	SW1	SW2	SH1
Anteriormost	124.4	47.81		102.55	17.77		53.87
Second anterior	124.65	49.36	128.43	103.91	23.01		56.34
Middle cervical		44.83	126.41		27.36		58.88
Caudal	65.9	25.35		53.92	13.23
	SH2	CH1	CH2	CW1	CW2	ScH	ScW
Anteriormost	5.77	71.29	64.91	87.46	83.48	41.33	47.22
Second anterior	12.47	76.8		100.81	96.49	37.96	56.79
Middle cervical	18.02					31.96	47.93
Caudal		54.02	53.26	63.48	63.86	13.78	16.55
	ML	MW	LSc	WSc	GL	HL	HW
Coracoid	217.94	142.02	84.29	81.24	96.3	57.82	117.65
Supplementary Table S1. Selected measurements of Yamatosaurus izanagii. Abbreviations: ADW, anterior dentary width; CL, centrum length; CH1, centrum height (anterior); CH2, centrum height (posterior); CW1, centrum width (anterior); CW2, centrum width (posterior); DL, diastema length; GL, glenoid length; HL, hook length; HW, hook width; LSc, length of scapula contact; MH, maximum height; ML, maxim…

## Sheet: Table S2
	LnL	numparams	d	e	AIC	AICc
starting	-125.679	2	0.0218872	0.00912851	255.357	255.534
relaxed	-125.679	2	0.0109436	0.0091281	255.357	255.534
harsh	-203.596	2	5	0.00252444	411.192	411.368
Supplementary Table S2. Averaged statistic summaries of the paleobiogeographic analyses.
