# Supplementary material for: A new basal hadrosaurid (Dinosauria: Ornithischia) from the latest Cretaceous Kita-ama Formation in Japan implies the origin of hadrosaurids
Source: Sci Rep. 2021 Apr 27;11:8547. doi: 10.1038/s41598-021-87719-5 (PMC8076177; doi:10.1038/s41598-021-87719-5)
Supplement: Supplementary file 4 — Supplementary Information 4. [file 41598_2021_87719_MOESM4_ESM.csv]

	FAD	LAD
Acristavus_gagslarsoni	80.6	79.8
Adynomosaurus_arcanus	71.449	69.269
Amurosaurus_riabinini	69.91	67.955
Aralosaurus_tuberiferus	86.3	80.64
Arenysaurus_ardevoli	67.7	66.398
Bactrosaurus_johnsoni	86.3	83.6
Blasisaurus_canudoi	67.7	66
Brachylophosaurus_canadensis	77.6	77.3
Canardia_garonnensis	69.91	66
Charonosaurus_jiayinensis	69.91	66
Claosaurus_agilis	87.86	86.26
Corythosaurus_casuarius	77.03	76.39
Corythosaurus_intermedius	77.03	76.39
Edmontosaurus_annectens	67.1	66
Edmontosaurus_regalis	72.5	71
Eolambia_caroljonesa	100.5	94
Eotrachodon_orientalis	84.52	83.64
Equijubus_normani	113	100.5
Gilmoreosaurus_mongliensis	86.3	83.6
Gryposaurus_latidens	81	80.6
Gryposaurus_monumentensis	75.6	75.5
Gryposaurus_notabilis	76.3	76.1
Hadrosaurus_foulkii	83.6	77.9
Kamuysaurus_japonica	72.4	70.6
Hypacrosaurus_altispinus	71.6	68.5
Hypacrosaurus_stebingeri	76.1	76
Iguanodon_bernissartensis	127.24	124.61
Jaxartosaurus_aralensis	89.8	86.3
Jintasaurus_meniscus	113	100.5
Jinzhousaurus_yangi	125.22	122.1
Kerberosaurus_manakini	72.1	67.955
Kritosaurus_navajovius	76.2	73.5
Laiyangosaurus_youngi	73.5	69.23
Lambeosaurus_lambei	76.6	76.3
Lambeosaurus_magnicristatus	76.2	76.1
Levnesovia_transoxiana	92.9	89.8
Lophorhothon_atopus	83.6	81
Magnapaulia_laticauda	73.6	73
Maiasaura_peeblesorum	77.2	76.5
Mantellisaurus_atherfieldensis	128.3	125
Nanningosaurus_dashiensis	100.5	66
Nipponosaurus_sahalinensis	84.1	80.3
Olorotitan_arharensi	72.1	69.23
Ouranosaurus_nigeriensis	129.4	113
Pararhabdodon_isonense	66.304	66
Parasaurolophus_cyrtocristatus	75.4	75.3
Parasaurolophus_tubicen	73.6	73.5
Parasaurolophus_walkeri	76.7	76.6
Plesiohadros_djadokhtaensis	75	71
Probactrosaurus_gobiensis	129.4	100.5
Probrachylophosaurus_bergei	78.5	78.2
Prosaurolophus_maximus	75.7	74.1
Rhinorex_condrupus	75.88	75.15
Sahaliyania_elunchunorum	69.91	66
Saurolophus_angustirostris	72.1	66
Saurolophus_osborni	70.4	68.4
Secernosaurus_koerneri	76.38	69.23
Shantungosaurus_giganteus	81	72.9
Sirindhorna_khoratensis	125	113
Tanius_sinensis	73.5	69.23
Telmatosaurus_transsylvanicus	72.1	69.23
Tethyshadros_insularis	76.27	69.23
Tsintaosaurus_spinorhinus	73.5	69.23
Velafrons_coahuilensis	73.7	73.2
Wulagasaurus_dongi	69.91	66
Xuwulong_yueluni	125	100.5
Yunganglong_datongensis	100.5	93.9
Zhanghenglong_yangchengensis	85.56	84.52
Zuoyunlong_huangi	100.5	93.9
Yamatosaurus_izanagii	71.94	71.69
Protohadros_byrdi	95.5	94.5
