# Supplementary material for: A new basal hadrosaurid (Dinosauria: Ornithischia) from the latest Cretaceous Kita-ama Formation in Japan implies the origin of hadrosaurids
Source: Sci Rep. 2021 Apr 27;11:8547. doi: 10.1038/s41598-021-87719-5 (PMC8076177; doi:10.1038/s41598-021-87719-5)
Supplement: Supplementary file 6 — Supplementary Information 6. [file 41598_2021_87719_MOESM6_ESM.r]

library(GenSA)    # GenSA is better than optimx (although somewhat slower)
library(FD)       # for FD::maxent() (make sure this is up-to-date)
library(snow)     # (if you want to use multicore functionality; some systems/R versions prefer library(parallel), try either)
library(parallel)
library(rexpokit)
library(cladoRcpp)
library(BioGeoBEARS)

library(phytools)
library(paleotree)
library(strap)
library(geiger)

###################################################################################################
###################################################################################################

run_BioGeoBEARS <- function(trees, 
                            model_names, 
                            model_names_J, 
                            ages,
                            geogfn, 
                            dispersal_multiplier, 
                            ntrees,
                            strict_or_majority,
                            max_range_size,
                            runslow, 
                            num_cores)  {
  
  tipranges = getranges_from_LagrangePHYLIP(lgdata_fn=geogfn)
  areas = getareas_from_tipranges_object(tipranges)
  numareas = length(areas)
  total_num_areas <- numstates_from_numareas(numareas=numareas, maxareas=max_range_size, include_null_range=TRUE) #change numareas
  include_null_ranges_TF <- TRUE # set to FALSE for e.g. DEC* model, DEC*+J, etc.
  
  #######################################################
  # Basic Model
  #######################################################
  BioGeoBEARS_run_object = define_BioGeoBEARS_run() # Intitialize a default model (DEC model)
  BioGeoBEARS_run_object$geogfn = geogfn # Give BioGeoBEARS the location of the geography text file
  BioGeoBEARS_run_object$max_range_size = max_range_size # Input the maximum range size
  BioGeoBEARS_run_object$min_branchlength = 0.000001    # Min to treat tip as a direct ancestor (no speciation event)
  BioGeoBEARS_run_object$include_null_range = include_null_ranges_TF    # set to FALSE for e.g. DEC* model, DEC*+J, etc.
  
  #BioGeoBEARS_run_object$timesfn = "timeperiods.txt"
  BioGeoBEARS_run_object$dispersal_multipliers_fn = paste0(dispersal_multiplier, ".txt")
  
  # Speed options and multicore processing if desired
  BioGeoBEARS_run_object$on_NaN_error = -1e50    # returns very low lnL if parameters produce NaN error (underflow check)
  BioGeoBEARS_run_object$speedup = TRUE          # shorcuts to speed ML search; use FALSE if worried (e.g. >3 params)
  BioGeoBEARS_run_object$num_cores_to_use = num_cores
  BioGeoBEARS_run_object$use_optimx = "GenSA"    # if FALSE, use optim() instead of optimx()
  BioGeoBEARS_run_object$force_sparse = FALSE    # force_sparse=TRUE causes pathology & isn't much faster at this scale
  
  # This function loads the dispersal multiplier matrix etc. from the text files into the model object. Required for these to work!
  # (It also runs some checks on these inputs for certain errors.)
  BioGeoBEARS_run_object = readfiles_BioGeoBEARS_run(BioGeoBEARS_run_object)
  
  # Divide the tree up by timeperiods/strata (uncomment this for stratified analysis)
  #BioGeoBEARS_run_object = section_the_tree(inputs=BioGeoBEARS_run_object, make_master_table=TRUE, plot_pieces=FALSE)
  # The stratified tree is described in this table:
  #BioGeoBEARS_run_object$master_table
  
  # Good default settings to get ancestral states
  BioGeoBEARS_run_object$return_condlikes_table = TRUE
  BioGeoBEARS_run_object$calc_TTL_loglike_from_condlikes_table = TRUE
  BioGeoBEARS_run_object$calc_ancprobs = TRUE    # get ancestral states from optim run
  
  #######################################################
  # Set up models (non +J models)
  #######################################################
  # Set up DEC model ======================================================
  BioGeoBEARS_run_object_DEC <- BioGeoBEARS_run_object
  
  # Set up DIVALIKE model =================================================
  BioGeoBEARS_run_object_DIVALIKE <- BioGeoBEARS_run_object
  # Remove subset-sympatry
  BioGeoBEARS_run_object_DIVALIKE$BioGeoBEARS_model_object@params_table["s","type"] = "fixed"
  BioGeoBEARS_run_object_DIVALIKE$BioGeoBEARS_model_object@params_table["s","init"] = 0.0
  BioGeoBEARS_run_object_DIVALIKE$BioGeoBEARS_model_object@params_table["s","est"] = 0.0
  
  BioGeoBEARS_run_object_DIVALIKE$BioGeoBEARS_model_object@params_table["ysv","type"] = "2-j"
  BioGeoBEARS_run_object_DIVALIKE$BioGeoBEARS_model_object@params_table["ys","type"] = "ysv*1/2"
  BioGeoBEARS_run_object_DIVALIKE$BioGeoBEARS_model_object@params_table["y","type"] = "ysv*1/2"
  BioGeoBEARS_run_object_DIVALIKE$BioGeoBEARS_model_object@params_table["v","type"] = "ysv*1/2"
  
  # Allow classic, widespread vicariance; all events equiprobable
  BioGeoBEARS_run_object_DIVALIKE$BioGeoBEARS_model_object@params_table["mx01v","type"] = "fixed"
  BioGeoBEARS_run_object_DIVALIKE$BioGeoBEARS_model_object@params_table["mx01v","init"] = 0.5
  BioGeoBEARS_run_object_DIVALIKE$BioGeoBEARS_model_object@params_table["mx01v","est"] = 0.5
  
  # Set up BAYAREALIKE model ==============================================
  BioGeoBEARS_run_object_BAYAREALIKE <- BioGeoBEARS_run_object
  
  # No subset sympatry
  BioGeoBEARS_run_object_BAYAREALIKE$BioGeoBEARS_model_object@params_table["s","type"] = "fixed"
  BioGeoBEARS_run_object_BAYAREALIKE$BioGeoBEARS_model_object@params_table["s","init"] = 0.0
  BioGeoBEARS_run_object_BAYAREALIKE$BioGeoBEARS_model_object@params_table["s","est"] = 0.0
  
  # No vicariance
  BioGeoBEARS_run_object_BAYAREALIKE$BioGeoBEARS_model_object@params_table["v","type"] = "fixed"
  BioGeoBEARS_run_object_BAYAREALIKE$BioGeoBEARS_model_object@params_table["v","init"] = 0.0
  BioGeoBEARS_run_object_BAYAREALIKE$BioGeoBEARS_model_object@params_table["v","est"] = 0.0
  
  # Adjust linkage between parameters
  BioGeoBEARS_run_object_BAYAREALIKE$BioGeoBEARS_model_object@params_table["ysv","type"] = "1-j"
  BioGeoBEARS_run_object_BAYAREALIKE$BioGeoBEARS_model_object@params_table["ys","type"] = "ysv*1/1"
  BioGeoBEARS_run_object_BAYAREALIKE$BioGeoBEARS_model_object@params_table["y","type"] = "1-j"
  
  # Only sympatric/range-copying (y) events allowed, and with
  # exact copying (both descendants always the same size as the ancestor)
  BioGeoBEARS_run_object_BAYAREALIKE$BioGeoBEARS_model_object@params_table["mx01y","type"] = "fixed"
  BioGeoBEARS_run_object_BAYAREALIKE$BioGeoBEARS_model_object@params_table["mx01y","init"] = 0.9999
  BioGeoBEARS_run_object_BAYAREALIKE$BioGeoBEARS_model_object@params_table["mx01y","est"] = 0.9999
  
  #######################################################
  # Setup trees
  #######################################################
  
  # obj <- name.check(trees[[1]], ages)
  # ages <- ages[!rownames(ages)%in%c(obj$data_not_tree),]
  # obj <- name.check(trees[[1]], ages)
  # obj
  
  con_tree <- consensus(trees, p = if (strict_or_majority == "Strict"){1} else {0.5})
  # If the newick files already exists, directly uses the files. 
  # This avoids using different trees when analyzing different disparsal multipliers
  if (!file.exists(paste0("con_tree_", ntrees, "_", strict_or_majority, ".newick"))){
    con_trees <- timePaleoPhy(con_tree, ages, type = "equal", 
                              vartime = 1, ntrees = ntrees, randres = F, 
                              dateTreatment = if (ntrees == 1){"firstLast"}
                              else{"minMax"})
  
    tree_edit <- function(con_tree){
      con_tree <- multi2di(con_tree, random = F)
      #con_tree<-ladderize(con_tree)
      ## set zero-length branches to be 1/1000000 total tree length
      con_tree$edge.length[con_tree$edge.length==0]<-max(node.height(con_tree))*1e-6
      return(con_tree)
    }
    con_trees <- lapply(con_trees, tree_edit)
    # class(con_trees) <- "multiPhylo"
    # write.tree(con_trees, "test_contree.tre")
    # for (i in 1:ntrees){
    #   plotTree(con_trees[[i]])
    #   nodelabels(cex = 0.5)
    # }
    for (i in 1:ntrees){
      write.tree(con_trees[[i]], file = paste0("con_tree_", i, "_", strict_or_majority, ".newick"))
    }
    class(con_trees) <- "multiPhylo"
    write.tree(con_trees, file = "con_trees.nex")
  } else{
    con_trees <- read.tree("con_trees.nex")
  }
  #input the list of trees
  trfn <- BioGeoBEARS_run_objects_DEC <- 
    BioGeoBEARS_run_objects_BAYAREALIKE <- 
    BioGeoBEARS_run_objects_DIVALIKE <- list()
  for (i in 1: ntrees){
    trfn[[i]] <- np(paste0("con_tree_", i, "_", strict_or_majority, ".newick"))
    
    BioGeoBEARS_run_objects_DEC[[i]] <- BioGeoBEARS_run_object_DEC 
    BioGeoBEARS_run_objects_DIVALIKE[[i]] <- BioGeoBEARS_run_object_DIVALIKE 
    BioGeoBEARS_run_objects_BAYAREALIKE[[i]] <- BioGeoBEARS_run_object_BAYAREALIKE
    
    BioGeoBEARS_run_objects_DEC[[i]]$trfn <- 
      BioGeoBEARS_run_objects_DIVALIKE[[i]]$trfn <- 
      BioGeoBEARS_run_objects_BAYAREALIKE[[i]]$trfn <- trfn[[i]]
  }
  
  # Check the inputs ====================================================
  # Run this to check inputs. Read the error messages if you get them!
  for (model_name in model_names) {
    model <- eval(str2expression(paste0("BioGeoBEARS_run_objects_", model_name)))
    print(lapply(model, check_BioGeoBEARS_run))
  }
  
  #######################################################
  # Run analyses (non +J models)
  #######################################################
  # Make .Rdata to load for slow analyses
  for(model_name in model_names){
    assign(paste0("resfn_", model_name), paste0(strict_or_majority, model_name, "_result_", dispersal_multiplier, ".Rdata"))
    print(eval(str2lang(paste0("resfn_", model_name)))) 
  }
  
  for (model_name in model_names) {
    if (runslow) #if already have results, change runslow to False above
    {
      res = lapply(eval(str2expression(paste0("BioGeoBEARS_run_objects_", model_name))), bears_optim_run)
      save(res, file = eval(str2lang(paste0("resfn_", model_name))))
    } else {
      # Loads to "res"
      load(eval(str2lang(paste0("resfn_", model_name))))
    }
    assign(paste0("res", model_name, "s"), res)
  }
  
  #paste0("res, model_name) produces these, if multiple models are tested
  # resDECs
  # resDIVALIKEs
  # resBAYAREALIKEs
  
  #######################################################
  # Set up models (+J models)
  #######################################################
  # Set up DEC+J model ====================================================
  BioGeoBEARS_run_objects_DEC_J <- BioGeoBEARS_run_objects_DEC
  # Get the ML parameter values from the 2-parameter nested model
  # (this will ensure that the 3-parameter model always does at least as good)
  
  DEC_J_to_list <- function(BioGeoBEARS_run_object_DEC_J, resDEC){
    dstart <- resDEC$outputs@params_table["d","est"]
    estart <- resDEC$outputs@params_table["e","est"]
    jstart = 0.0001
    # Input starting values for d, e
    BioGeoBEARS_run_object_DEC_J$BioGeoBEARS_model_object@params_table["d","init"] = dstart
    BioGeoBEARS_run_object_DEC_J$BioGeoBEARS_model_object@params_table["d","est"] = dstart
    BioGeoBEARS_run_object_DEC_J$BioGeoBEARS_model_object@params_table["e","init"] = estart
    BioGeoBEARS_run_object_DEC_J$BioGeoBEARS_model_object@params_table["e","est"] = estart
    
    # Add j as a free parameter
    BioGeoBEARS_run_object_DEC_J$BioGeoBEARS_model_object@params_table["j","type"] = "free"
    BioGeoBEARS_run_object_DEC_J$BioGeoBEARS_model_object@params_table["j","init"] = jstart
    BioGeoBEARS_run_object_DEC_J$BioGeoBEARS_model_object@params_table["j","est"] = jstart
    
    return(BioGeoBEARS_run_object_DEC_J)
  }
  BioGeoBEARS_run_objects_DEC_J <- mapply(DEC_J_to_list, 
                                          BioGeoBEARS_run_objects_DEC_J, 
                                          resDECs, SIMPLIFY = F)
  
  # Set up DIVALIKE+J model ===============================================
  if (!is.null(model_names_J)){
    BioGeoBEARS_run_objects_DIVALIKE_J <- BioGeoBEARS_run_objects_DIVALIKE
    # Get the ML parameter values from the 2-parameter nested model
    # (this will ensure that the 3-parameter model always does at least as good)
    
    DIVALIKE_J_to_list <- function(BioGeoBEARS_run_object_DIVALIKE_J, resDIVALIKE){
      
      dstart = resDIVALIKE$outputs@params_table["d","est"]
      estart = resDIVALIKE$outputs@params_table["e","est"]
      jstart = 0.0001
      # Input starting values for d, e
      BioGeoBEARS_run_object_DIVALIKE_J$BioGeoBEARS_model_object@params_table["d","init"] = dstart
      BioGeoBEARS_run_object_DIVALIKE_J$BioGeoBEARS_model_object@params_table["d","est"] = dstart
      BioGeoBEARS_run_object_DIVALIKE_J$BioGeoBEARS_model_object@params_table["e","init"] = estart
      BioGeoBEARS_run_object_DIVALIKE_J$BioGeoBEARS_model_object@params_table["e","est"] = estart
      # Add jump dispersal/founder-event speciation
      BioGeoBEARS_run_object_DIVALIKE_J$BioGeoBEARS_model_object@params_table["j","type"] = "free"
      BioGeoBEARS_run_object_DIVALIKE_J$BioGeoBEARS_model_object@params_table["j","init"] = jstart
      BioGeoBEARS_run_object_DIVALIKE_J$BioGeoBEARS_model_object@params_table["j","est"] = jstart
      # Under DIVALIKE+J, the max of "j" should be 2, not 3 (as is default in DEC+J)
      BioGeoBEARS_run_object_DIVALIKE_J$BioGeoBEARS_model_object@params_table["j","min"] = 0.00001
      BioGeoBEARS_run_object_DIVALIKE_J$BioGeoBEARS_model_object@params_table["j","max"] = 1.99999
      
      return(BioGeoBEARS_run_object_DIVALIKE_J)
    }
    
    BioGeoBEARS_run_objects_DIVALIKE_J <- mapply(DIVALIKE_J_to_list, 
                                                 BioGeoBEARS_run_objects_DIVALIKE_J, 
                                                 resDIVALIKEs, SIMPLIFY = F)
    
    # Set up BAYAREALIKE+J model ============================================
    BioGeoBEARS_run_objects_BAYAREALIKE_J <- BioGeoBEARS_run_objects_BAYAREALIKE
    # Get the ML parameter values from the 2-parameter nested model
    # (this will ensure that the 3-parameter model always does at least as good)
    BAYAREALIKE_J_to_list <- function(BioGeoBEARS_run_object_BAYAREALIKE_J, resBAYAREALIKE){
      dstart = resBAYAREALIKE$outputs@params_table["d","est"]
      estart = resBAYAREALIKE$outputs@params_table["e","est"]
      jstart = 0.0001
      
      # Input starting values for d, e
      BioGeoBEARS_run_object_BAYAREALIKE_J$BioGeoBEARS_model_object@params_table["d","init"] = dstart
      BioGeoBEARS_run_object_BAYAREALIKE_J$BioGeoBEARS_model_object@params_table["d","est"] = dstart
      BioGeoBEARS_run_object_BAYAREALIKE_J$BioGeoBEARS_model_object@params_table["e","init"] = estart
      BioGeoBEARS_run_object_BAYAREALIKE_J$BioGeoBEARS_model_object@params_table["e","est"] = estart
      
      # *DO* allow jump dispersal/founder-event speciation (set the starting value close to 0)
      BioGeoBEARS_run_object_BAYAREALIKE_J$BioGeoBEARS_model_object@params_table["j","type"] = "free"
      BioGeoBEARS_run_object_BAYAREALIKE_J$BioGeoBEARS_model_object@params_table["j","init"] = jstart
      BioGeoBEARS_run_object_BAYAREALIKE_J$BioGeoBEARS_model_object@params_table["j","est"] = jstart
      
      # Under BAYAREALIKE+J, the max of "j" should be 1, not 3 (as is default in DEC+J) or 2 (as in DIVALIKE+J)
      BioGeoBEARS_run_object_BAYAREALIKE_J$BioGeoBEARS_model_object@params_table["j","max"] = 0.99999
      
      return(BioGeoBEARS_run_object_BAYAREALIKE_J)
    }
    BioGeoBEARS_run_objects_BAYAREALIKE_J <- mapply(BAYAREALIKE_J_to_list, 
                                                    BioGeoBEARS_run_objects_BAYAREALIKE_J, 
                                                    resBAYAREALIKEs, SIMPLIFY = F)
    
    # Check the inputs ====================================================
    # Run this to check inputs. Read the error messages if you get them!
    for (model_name in model_names_J) {
      model <- eval(str2expression(paste0("BioGeoBEARS_run_objects_", model_name)))
      print(lapply(model, check_BioGeoBEARS_run))
    }
    
    #######################################################
    # Run analyses (+J models)
    #######################################################
    # Make .Rdata to load for slow analyses
    for(model_name in model_names_J){
      assign(paste0("resfn_", model_name), paste0(model_name, "_result_", dispersal_multiplier, ".Rdata"))
      print(eval(str2lang(paste0("resfn_", model_name)))) 
    }
    
    for (model_name in model_names_J) {
      if (runslow) #if already have results, change runslow to False above
      {
        res = lapply(eval(str2expression(paste0("BioGeoBEARS_run_objects_", model_name))), bears_optim_run)
        save(res, file = eval(str2lang(paste0("resfn_", model_name))))
      } else {
        # Loads to "res"
        load(eval(str2lang(paste0("resfn_", model_name))))
      }
      assign(paste0("res", model_name, "s"), res)
    }
    
    #paste0("res", model_name) produces these by defaults
    # resDEC_Js
    # resDIVALIKE_Js
    # resBAYAREALIKE_Js
  }
  
  #########################################################################
  # 
  # CALCULATE SUMMARY STATISTICS TO COMPARE
  # DEC, DEC+J, DIVALIKE, DIVALIKE+J, BAYAREALIKE, BAYAREALIKE+J
  # 
  #########################################################################
  restables = NULL
  teststables = NULL
  numparams1 <- 3
  numparams2 <- 2
  
  if (length(model_names)!=1){
    statistic_summary <- function(result2, result1, x){
      LnL_2 = get_LnL_from_BioGeoBEARS_results_object(result2)
      LnL_1 = get_LnL_from_BioGeoBEARS_results_object(result1)
      stats = AICstats_2models(LnL_1, LnL_2, numparams1, numparams2)
      res2 = extract_params_from_BioGeoBEARS_results_object(results_object=result2, 
                                                            returnwhat="table", 
                                                            addl_params=c("j"), 
                                                            paramsstr_digits=4)
      res1 = extract_params_from_BioGeoBEARS_results_object(results_object=result1, 
                                                            returnwhat="table", 
                                                            addl_params=c("j"), 
                                                            paramsstr_digits=4)
      
      stats = AICstats_2models(LnL_1, LnL_2, numparams1, numparams2)
      tmp_tests = conditional_format_table(stats)
      temp_restable = rbind(res2, res1)
      temp_teststable = rbind(tmp_tests)
      return(list(temp_restable, temp_teststable)[[x]])
    }
    
    for(model_name in model_names){
      result_list2 <- eval(str2lang(paste0("res", model_name, "s")))
      result_list1 <- eval(str2lang(paste0("res", model_name, "_Js")))
      
      restable_temp <- mapply(statistic_summary, result_list2, result_list1, 1, SIMPLIFY = F)
      restables <- if (is.null(restables)){restable_temp} else{
        mapply(function(x, y){rbind(x, y)}, restables, restable_temp, SIMPLIFY = F)
      }
      
      teststable_temp <- mapply(statistic_summary, result_list2, result_list1, 2, SIMPLIFY = F)
      teststables <- if (is.null(teststables)){teststable_temp} else{
        mapply(function(x, y){rbind(x, y)}, teststables, teststable_temp, SIMPLIFY = F)
      }
    }
    
    
    teststables <- lapply(teststables, function(teststable){
      teststable$alt = c("DEC+J", "DIVALIKE+J", "BAYAREALIKE+J")
      teststable$null = c("DEC", "DIVALIKE", "BAYAREALIKE")
      return(teststable)
    })
    restables <- lapply(restables, function(restable){
      row.names(restable) = c("DEC", "DEC+J", "DIVALIKE", "DIVALIKE+J", "BAYAREALIKE", "BAYAREALIKE+J")
      restable = put_jcol_after_ecol(restable)
      return(restable)
    })
    
    
    # With AICcs -- factors in sample size
    restables2 <- restables
    samplesize = length(con_tree$tip.label)
    
    restable_AICc_rellike <- mapply(function(restable2, restable){
      AICtable = calc_AICc_column(LnL_vals=restable$LnL, 
                                  nparam_vals=restable$numparams, 
                                  samplesize=samplesize)
      restable2 = cbind(restable2, AICtable)
      restable_AICc_rellike = AkaikeWeights_on_summary_table(restable=restable2, colname_to_use="AICc")
      restable_AICc_rellike = put_jcol_after_ecol(restable_AICc_rellike)
      return(restable_AICc_rellike)
    }, restables2, restables, SIMPLIFY = F)
    
    restable_AICc_rellike
    
    AICc_array <- array(unlist(restable_AICc_rellike), 
                        dim = c(nrow(restable_AICc_rellike[[1]]), 
                                ncol(restable_AICc_rellike[[1]]), 
                                length(restable_AICc_rellike)))
    
    stats_mean <- apply(AICc_array, c(1, 2), mean)
    stats_sd <- apply(AICc_array , c(1, 2), sd)
    stats_median <- apply(AICc_array, c(1, 2), median)
    
    rownames(stats_mean) <- rownames(stats_sd) <- rownames(stats_median) <- rownames(restable_AICc_rellike[[1]])
    colnames(stats_mean) <- colnames(stats_sd) <- colnames(stats_median) <- colnames(restable_AICc_rellike[[1]])
    
    for(i in c("stats_mean", "stats_sd", "stats_median")){
      write.csv(eval(str2expression(i)), paste0(i, dispersal_multiplier, ".csv"))
    }
  }else{
    stats_all <- NULL
    result_list <- eval(str2lang(paste0("res", model_names, "s")))
    for(i in c(1:ntrees)){
      LnL = get_LnL_from_BioGeoBEARS_results_object(result_list[[i]])
      res = extract_params_from_BioGeoBEARS_results_object(results_object=result_list[[i]], 
                                                           returnwhat="table", 
                                                           addl_params=c("j"), 
                                                           paramsstr_digits=4)
      AIC = 2 * res$numparams - 2 * LnL
      AICc <-  AIC + ((2 * numparams2 * (numparams2 + 1))/(length(trees[[1]]$tip.label) - numparams2 - 1))
      res <- cbind(res, AIC, AICc)
      stats_all <- rbind(stats_all, res)
    }
    stats_mean <- apply(stats_all, 2, mean)
    stats_sd <- apply(stats_all, 2, sd)
    stats_median <- apply(stats_all, 2, median)
    stats_all <- rbind(mean = stats_mean, sd = stats_sd, median = stats_median)
    write.csv(stats_all, paste0("stats_", dispersal_multiplier, "_", strict_or_majority, ".csv"))
  }
  
  #######################################################
  # Plot results
  # Since the analyses are done for ntrees times, the 
  # averages of the results are plotted on the consensus 
  # tree. 
  # Note that the consensus tree is not equal to the
  # any of the trees used in the analyses.
  #######################################################
  #Setting up the tree to plot and the tip labels ==========================================
  states_list_0based_index = rcpp_areas_list_to_states_list(areas, 
                                                            maxareas = max_range_size, 
                                                            include_null_range = include_null_ranges_TF)
  colors_matrix = get_colors_for_numareas(length(areas))
  colors_list_for_states = mix_colors_for_states(colors_matrix, 
                                                 states_list_0based_index, 
                                                 plot_null_range = include_null_ranges_TF)
  con_tree_plot <- timePaleoPhy(con_tree, ages, type = "equal", 
                                vartime = 1, ntrees = 1, randres = F, dateTreatment = "firstLast")
  con_tree_plot <- multi2di(con_tree_plot, random = F)
  #con_tree_plot <- ladderize(con_tree_plot)
  
  reord_ages <- ages[con_tree_plot$tip.label, ]
  contree_root_age <- con_tree_plot$root.time
  taxon.ranges <- contree_root_age - reord_ages[, c("FAD", "LAD")]
  
  tip_range <- c(1:length(con_tree_plot$tip.label))
  node_range <- c((length(con_tree_plot$tip.label)+1):
                    (length(con_tree_plot$tip.label)+con_tree_plot$Nnode))
  tip_ranges_matrix <- data.matrix(tipranges@df)-1
  tip_ranges_df <- data.frame(matrix(tip_ranges_matrix, length(con_tree_plot$tip.label), numareas), 
                              row.names = attributes(tip_ranges_matrix)$dimnames[[1]])
  colnames(tip_ranges_df) <- attributes(tip_ranges_matrix)$dimnames[[2]]
  tip_ranges_df[tip_ranges_df == 0] <- NA
  
  for (j in c(1:nrow(tip_ranges_df))){
    for (i in colnames(tip_ranges_df)){
      tip_ranges_df[j, i][!is.na(tip_ranges_df[j, i])] <- i
    }
  }
  tip_ranges_vector <- apply(tip_ranges_df, 1, median, na.rm = T)
  tip_ranges_vector <- tip_ranges_vector[con_tree_plot$tip.label]
  
  for(model_name in c(model_names, model_names_J)){
    #Setting up the node labels============================================
    temp_func <- function(result){
      return(result$ML_marginal_prob_each_state_at_branch_top_AT_node)
    }
    marg_prob_list <- lapply(eval(str2lang(paste0("res", model_name, "s"))), temp_func)
    marg_prob_average <- apply(simplify2array(marg_prob_list), 1:2, mean)
    
    #Setting up the legends================================================
    statenames = areas_list_to_states_list_new(areas, maxareas = max_range_size, 
                                               include_null_range = include_null_ranges_TF, 
                                               split_ABC = FALSE)
    MLstates = get_ML_states_from_relprobs(marg_prob_average, statenames, 
                                           returnwhat = "states", if_ties = "takefirst")
    
    possible_ranges_list_txt = areas_list_to_states_list_new(areas, 
                                                             maxareas = max_range_size, 
                                                             split_ABC = FALSE, 
                                                             include_null_range = include_null_ranges_TF)
    cols_byNode = rangestxt_to_colors(possible_ranges_list_txt, 
                                      colors_list_for_states, MLstates)
    names(cols_byNode) <- MLstates
    unique_ML_states <- unique(MLstates)[order(nchar(unique(MLstates)), 
                                               unique(MLstates))]
    
    x_pos_tex <- c(rep(1, times = ceiling(length(unique_ML_states)/2)), 
                   rep(6, times = floor(length(unique_ML_states)/2)))
    y_pos_tex <- rev(c(rep(c(1:ceiling(length(unique_ML_states)/2))*4, times = 2)))
    
    if (length(x_pos_tex)!=length(y_pos_tex)){
      y_pos_tex <- head(y_pos_tex, -1)
    }
    
    #Plot==============================================================
    pdf(paste0(strict_or_majority, "_", model_name, "_result_", dispersal_multiplier, ".pdf") , width = 3.5, height = 5)
    geoscalePhylo(con_tree_plot, ages, erotate = 0, cex.tip = 0.4)
    lastPP_global <- get("last_plot.phylo", envir = .PlotPhyloEnv)
    par(lend = 1)
    tip_ranges_vector <- factor(tip_ranges_vector, levels =  c("A", "L", "P", "S", "E", "F"))
    segments(taxon.ranges[, "FAD"], lastPP_global$yy[c(1:length(con_tree_plot$tip.label))], 
             taxon.ranges[, "LAD"], lastPP_global$yy[c(1:length(con_tree_plot$tip.label))], 
             col = colors_list_for_states[c(2:(numareas+1))][as.numeric(factor(tip_ranges_vector))],
             lwd = 2)
    nodelabels(pie = marg_prob_average[node_range, ],
               cex = 0.5, piecol = colors_list_for_states)
    sw <- strwidth(unique_ML_states)
    sh <- strheight(unique_ML_states)
    frsz <- 0.3
    text_size <- 0.5 
    rect(
      x_pos_tex - text_size*(sw/2) - frsz,
      y_pos_tex - text_size*(sh/2) - frsz,
      x_pos_tex + text_size*(sw/2) + frsz,
      y_pos_tex + text_size*(sh/2) + frsz, 
      col = cols_byNode[unique_ML_states]
    )
    text(x_pos_tex, 
         y_pos_tex, 
         unique_ML_states, cex = text_size)
    
    dev.off()
  }
}
#######################################################
# Basic variables
#######################################################
setwd("D:/Dropbox/Research_Projects/Awaji Hadrosaur/Manuscripts/Supplements")

model_names <- "DEC"  #Performs only DEC following Ree and Sanmartin (2018)
model_names_J <- NULL
# model_names <- c("DEC", "DIVALIKE", "BAYAREALIKE")
# model_names_J <- c("DEC_J", "DIVALIKE_J", "BAYAREALIKE_J")

trees <- read.nexus("Data S1.nex")
ages <- read.csv("Data S2.csv", row.names = 1)
geogfn = np("Data S8.data")

#Rename Supplementary Data S5, S6, S7 into "harsh.txt", "starting.txt", and "relaxed.txt", respectively.
files <- list.files()
if (files[grep("\\.txt$", files)][1] != "harsh.txt"){
  file.rename(files[grep("\\.txt$", files)][1], "harsh.txt")
  file.rename(files[grep("\\.txt$", files)][2], "starting.txt")
  file.rename(files[grep("\\.txt$", files)][3], "relaxed.txt")
}

dispersal_multipliers <- c("harsh", "starting", "relaxed")   #"harsh", "starting", or "relaxed"
ntrees <- 100 #Number of trees to replicate
strict_or_majority <- "Maj50" #set either "Strict or "Maj50"
max_range_size = 3
runslow <- T #IF TRUE, RUNS ALL ANALYSES. IF FALSE, LOADS PREVIOUS RESULTS
num_cores = 4 #Number of CPU cores to use


###############################################################################
#######################################################
# RUN analyses
#######################################################

for (dispersal_multiplier in dispersal_multipliers){
  run_BioGeoBEARS(trees = trees, 
                  model_names = model_names,
                  model_names_J = model_names_J,
                  ages = ages,
                  geogfn = geogfn,
                  dispersal_multiplier = dispersal_multiplier,
                  ntrees = ntrees,
                  strict_or_majority = strict_or_majority,
                  max_range_size = max_range_size,
                  runslow = runslow, 
                  num_cores = num_cores)
}
if(model_names != "DEC"){
  for (i in c("mean", "sd", "median")){
    write.csv(rbind(read.csv("stats_meanstarting.csv", row.names = 1), 
                    read.csv("stats_meanharsh.csv", row.names = 1), 
                    read.csv("stats_meanrelaxed.csv", row.names = 1)), 
              paste0("stats_all_", i, ".csv"))}
}else{
  for (i in c("mean", "sd", "median")){
    stats_all <- rbind(read.csv("stats_relaxed_Maj50.csv", row.names = 1)[i, ], 
                       read.csv("stats_starting_Maj50.csv", row.names = 1)[i, ],
                       read.csv("stats_harsh_Maj50.csv", row.names = 1)[i, ])
    row.names(stats_all) <- c("relaxed", "starting", "harsh")
    write.csv(stats_all, paste0("stats_all_", i, ".csv"))
  }
}

###############################################################################
