# Supplementary material for: A new basal hadrosaurid (Dinosauria: Ornithischia) from the latest Cretaceous Kita-ama Formation in Japan implies the origin of hadrosaurids
Source: Sci Rep. 2021 Apr 27;11:8547. doi: 10.1038/s41598-021-87719-5 (PMC8076177; doi:10.1038/s41598-021-87719-5)
Supplement: Supplementary file 8 — Supplementary Information 8. [file 41598_2021_87719_MOESM8_ESM.txt]

A	L	P	S	E	F
1	0.5	0.000001	0.000001	0.5	0.000001
0.5	1	0.5	0.5	0.000001	0.000001
0.000001	0.5	1	0.000001	0.5	0.000001
0.000001	0.5	0.000001	1	0.000001	0.000001
0.5	0.000001	0.5	0.000001	1	0.5
0.000001	0.000001	0.000001	0.000001	0.5	1

END
