# Supplementary material for: A new basal hadrosaurid (Dinosauria: Ornithischia) from the latest Cretaceous Kita-ama Formation in Japan implies the origin of hadrosaurids
Source: Sci Rep. 2021 Apr 27;11:8547. doi: 10.1038/s41598-021-87719-5 (PMC8076177; doi:10.1038/s41598-021-87719-5)
Supplement: Supplementary file 10 — Supplementary Information 10. [file 41598_2021_87719_MOESM10_ESM.data]

71	6 (A L P S E F)
Acristavus_gagslarsoni	010000
Adynomosaurus_arcanus	000010
Amurosaurus_riabinini	100000
Aralosaurus_tuberiferus	100000
Arenysaurus_ardevoli	000010
Bactrosaurus_johnsoni	100000
Blasisaurus_canudoi	000010
Brachylophosaurus_canadensis	010000
Canardia_garonnensis	000010
Charonosaurus_jiayinensis	100000
Claosaurus_agilis	001000
Corythosaurus_casuarius	010000
Corythosaurus_intermedius	010000
Edmontosaurus_annectens	010000
Edmontosaurus_regalis	010000
Eolambia_caroljonesa	010000
Eotrachodon_orientalis	001000
Equijubus_normani	100000
Gilmoreosaurus_mongliensis	100000
Gryposaurus_latidens	010000
Gryposaurus_monumentensis	010000
Gryposaurus_notabilis	010000
Hadrosaurus_foulkii	001000
Kamuysaurus_japonica	100000
Hypacrosaurus_altispinus	010000
Hypacrosaurus_stebingeri	010000
Iguanodon_bernissartensis	000010
Jaxartosaurus_aralensis	100000
Jintasaurus_meniscus	100000
Jinzhousaurus_yangi	100000
Kerberosaurus_manakini	100000
Kritosaurus_navajovius	010000
Laiyangosaurus_youngi	100000
Lambeosaurus_lambei	010000
Lambeosaurus_magnicristatus	010000
Levnesovia_transoxiana	100000
Lophorhothon_atopus	001000
Magnapaulia_laticauda	010000
Maiasaura_peeblesorum	010000
Mantellisaurus_atherfieldensis	000010
Nanningosaurus_dashiensis	100000
Nipponosaurus_sahalinensis	100000
Olorotitan_arharensi	100000
Ouranosaurus_nigeriensis	000001
Pararhabdodon_isonense	000010
Parasaurolophus_cyrtocristatus	010000
Parasaurolophus_tubicen	010000
Parasaurolophus_walkeri	010000
Plesiohadros_djadokhtaensis	100000
Probactrosaurus_gobiensis	100000
Probrachylophosaurus_bergei	010000
Prosaurolophus_maximus	010000
Rhinorex_condrupus	010000
Sahaliyania_elunchunorum	100000
Saurolophus_angustirostris	100000
Saurolophus_osborni	010000
Secernosaurus_koerneri	000100
Shantungosaurus_giganteus	100000
Sirindhorna_khoratensis	100000
Tanius_sinensis	100000
Telmatosaurus_transsylvanicus	000010
Tethyshadros_insularis	000010
Tsintaosaurus_spinorhinus	100000
Velafrons_coahuilensis	010000
Wulagasaurus_dongi	100000
Xuwulong_yueluni	100000
Yunganglong_datongensis	100000
Zhanghenglong_yangchengensis	100000
Zuoyunlong_huangi	100000
Yamatosaurus_izanagii	100000
Protohadros_byrdi 001000
